# Supplementary material for: Exercise performance at different phases of the menstrual cycle: measurements, differences, and mechanisms - a narrative review
Source: Front Endocrinol (Lausanne). 2025 Dec 16;16:1448686. doi: 10.3389/fendo.2025.1448686 (PMC12747961; doi:10.3389/fendo.2025.1448686)
Supplement: Supplementary file 2 [file Table1.xlsx]

## Sheet: Sheet1
Author (Year)	Subject	Phase	Time phase confirmation method	Aerobic performance test method	Conclusion
					(Differences between phases)
Gerhard Smekal et al. (2007) (18)	Healthy females n=19	FP and LP	Date, basal body temperature	VO2max	NO
Teresa M.Deanet al.(2003) (19)	Healthy females n=8	EF, LF and ML	Date, basal body temperature	VO2max and LT	NO
Janse De Jonge et al. (2012) (16)	Healthy females n=12	EF and ML	Date, basal body temperature (oral), blood progesterone	VO2max	NO
Tom D.Brutsaert et al. (2002) (20)	Students n=30	LF and ML	Date, saliva progesterone	VO2max	LF better than ML
Leanne M.Redman et al. (2003) (17)	Sedentary women n=27	FP and LP	Date, urine luteinizing hormone, post-mortem blood progesterone	VO2max and LT	NO
Dan Gordon et al. (2018) (15)	Recreationally active women n=12	EF, LF, ML and LL	Salivary estradiol, progesterone	VO2max	NO
Jessica A.Freemas et al. (2021) (21)	Recreationally active women n=12	LF and ML	Basal body temperature, urine luteinizing hormone, salivary progesterone	Ventilation volume per minute, average power	LF better than ML
Nilsel Okudan et al. (2005) (36)	Sedentary women n=15	LF, OVU and ML	Date	Wingate Test	No
Shazlin Shaharudin et al. (2011) (37)	Students n=12	LF and ML	Date, basal body temperature (oral), blood progesterone	Maximum Oxygen Deficit Accumulation Test	No
Patrick Rodrigues et al.(2019) (54)	Healthy females n=12	EF, LF and LL	Date	Lower body / Maximum voluntary contraction	EF better than LL.
Tasmektepligil M.Y. et al. (2010) (63)	Sedentary women n=30	EF, LF and LL	Date	Upper body / Maximum voluntary isometric contraction	EF and LF better than LL
	Athletes n=30	EF、LF and LL	Date	Upper body / Maximum voluntary isometric contraction	EF and LF better than LL
X.A.K.Janse de Jonge et al. (2001) (44)	Healthy females n=19	EF, LF and LP	Basal body temperature	Lower body / Isokinetic muscle strength test	No
Hiraku Nagahori et al. (2022) (49)	Healthy females n=16	EF and OVU	Date, basal body temperature	Lower body / Isokinetic muscle strength test	No
Linda Ekenros et al. (2013) (52)	Healthy females n=12	EF, OVU and ML	Date, urine luteinizing hormone	Upper body / Maximum voluntary isometric contraction	No
				Lower body / Isokinetic muscle strength test	ML better than EF
John P.Abt et al. (2007) (46)	Recreationally active wome n=10	EF, OVU and ML	Date, urine luteinizing hormone	Lower body / Isokinetic muscle strength test	No
K. J. Elliott et al. (2005) (47)	Healthy females n=21	EF and ML	Date, urine luteinizing hormone	Lower body / Maximum voluntary isometric contraction	No
Elliott K. J. et al. (2003) (51)	Healthy females n=16	EF and ML	Date, basal body temperature (oral), urine luteinizing hormone	Upper body / Maximum voluntary isometric contraction	No
Paul Ansdell et al. (2019) (55)	Healthy females n=15	EF, OVU and ML	Date, post-mortem blood estradiol and progesterone	Lower body / Maximum voluntary contraction	OVU better than EF and ML
K. Kubo et al. (2009) (45)	Healthy females n=8	EF, OVU and ML	Date, basal body temperature, postmortem blood estradiol and progesterone	Upper body / Maximum voluntary isometric contraction	No
Melissa M.M et al. (2010) (48)	Healthy females n=74	EF and EL	Date, blood estradiol and progesterone	Upper body / Maximum voluntary isometric contraction	No
Cabre H.E et al. (2024) (50)	Recreationally active wome n=10	FP and LP	Date, basal body temperature, urine luteinizing hormone, salivary hormone	Upper body / Maximum voluntary isometric contraction	No
				Lower body / Maximum voluntary isometric contraction, vertical jump height	No
Phillips S. K. et al. (1996) (53)	Healthy females n=10	FP and OVU	Date, basal body temperature, urine luteinizing hormone, blood estradiol	Upper body / Maximum voluntary isometric contraction	FP better than OVU
	Athletes n=12	FP and OVU	Date, basal body temperature, urine luteinizing hormone, blood estradiol	Upper body / Maximum voluntary isometric contraction	FP better than OVU
Mariko Nakamura et al. (2021) (24)	Middle-distance running, archery, football, skiing, canoeing, skiing, short track and fencing athletes n=10	EF and ML	Date	VO2max and HRmax	NO
Federica Pisapia et al. (2019) (29)	Athletes n=9	FP and LP	Date	Yo-Yo IET	FP better than LP
Beatriz Lara et al. (2020) (22)	Triathletes n=13	EF, LF and ML	Date, Basal body temperature (ear)	VO2max	NO
Ross Julian et al. (2017) (27)	Football players n=9	EF and ML	Date, post-mortem blood estradiol and progesterone	Yo-Yo IET	FP better than ML
Sille Vaiksaar et al. (2011) (23)	Rowers n=24	LP and ML	Date, post-mortem blood estradiol and progesterone	VO2max	NO
Jacky J.Forsyth et al. (2005) (26)	Endurance athlete n=7	LP and ML	Date, basal body temperature (oral), urinary luteinizing hormone, post-mortem blood estradiol and progesterone	LT	LF better than ML
Mohamed TouNSi et al. (2018) (28)	Football players n=11	EF, LF and ML	Date, blood progesterone	Yo-Yo IRT	NO
Lebrun et al. (1995) (25)	Running, cycling, squash, triathlon, skiers n=16	EF and ML	Basal body temperature, blood progesterone	VO2max	EF better than ML
				Constant-load Test	No
				Lower body / Isokinetic muscle strength test	No
Ahmed Graja et al. (2022) (30)	Handball players n=25	LF, ML and LL	Date, urine luteinizing hormone, blood estradiol and progesterone	Lower body / Maximum voluntary contraction	LF and ML better than LL
				Intermittent sprinting	LF and ML better than LL
Mariko Nakamura et al. (2023) (41)	Middle distance running, archery, football, skiing, canoeing, skiing, short track and fencing athletes n=10	EF and ML	Date	Wingate Test	No
Aysegul Yapici-Oksuzoglu et al. (2021) (42)	Basketball, futsal, volleyball players n=15	EF and OVU	Date	Wingate Test	The peak power and average power of OVU are better than EF.
Christine M.Miskec et al. (1997) (40)	Colloge rugby players n=17	EF and LP	Date, basal body temperature (rectal)	Wingate Test	No
Quigley T et al. (2025) (59)	Soccer players n=8	EF and OVU	Date, urine luteinizing hormone	Lower body / Isokinetic muscle strength test	NO
Beatriz Lara et al. (2020) (39)	Triathletes n=13	EF, LF and ML	Date, urine luteinizing hormone, basal body temperature (ear)	Wingate Test	No
Blanca Romero-Moraleda et al. (2019) (56)	Triathletes n=13	EF, LF and ML	Date	Lower body / Half squat 20, 40, 60 and 80%1RM	No
Otaka M et al. (2018) (58)	Tennis players n=10	EF, LF, OVU and ML	Date	Lower body / Isokinetic muscle strength test	No
Marília dos SaNToS aNdrade et al. (2017) (60)	Footballers n=26	FP and LP	Date	Lower body / Isokinetic muscle strength test	LP better than FP (The ratio of hamstring strength to quadriceps strength of non-dominant leg)
Sima Forouzandeh Shahraki et al. (2020) (61)	College athletes n=15	EF, OVU and ML	Date, urine luteinizing hormone	Upper body / Maximum voluntary isometric contraction	OVU better than EF and ML
Jay Hertel et al. (2006) (57)	College athletes n=14	EF and OVU	Date, urine luteinizing hormone	Lower body / Isokinetic muscle strength test	No
